# Supplementary material for: Reinfection with SARS-CoV-2 and Waning Humoral Immunity: A Case Report
Source: Vaccines (Basel). 2022 Dec 20;11(1):5. doi: 10.3390/vaccines11010005 (PMC9861578; doi:10.3390/vaccines11010005)
Supplement: Supplementary file 1 [file vaccines-11-00005-s001.zip]

Archive with 1 entries (1 files):
- vaccines-2071008-supplementary-xml (1).pdf
